# Supplementary material for: Laboratory Findings in Children with Excess Body Weight in Romania
Source: Medicina (Kaunas). 2023 Feb 9;59(2):319. doi: 10.3390/medicina59020319 (PMC9964917; doi:10.3390/medicina59020319)
Supplement: Supplementary file 1 [file medicina-59-00319-s001.zip]

Archive with 1 entries (1 files):
- medicina-2147740-supplementary.pdf
